# Supplementary material for: Drug Metabolism of Hepatocyte-like Organoids and Their Applicability in In Vitro Toxicity Testing
Source: Molecules. 2023 Jan 7;28(2):621. doi: 10.3390/molecules28020621 (PMC9867526; doi:10.3390/molecules28020621)
Supplement: Supplementary file 1 [file molecules-28-00621-s001.zip]

Archive with 1 entries (1 files):
- Supplemental data_Bouwmeester.pdf
